# Supplementary material for: Down-Regulation of CYP3A4 by the KCa1.1 Inhibition Is Responsible for Overcoming Resistance to Doxorubicin in Cancer Spheroid Models
Source: Int J Mol Sci. 2023 Oct 27;24(21):15672. doi: 10.3390/ijms242115672 (PMC10648085; doi:10.3390/ijms242115672)
Supplement: Supplementary file 1 [file ijms-24-15672-s001.zip]

Archive with 1 entries (1 files):
- ijms-2681915-supplementary.pdf
